# Supplementary material for: Splice site m6A methylation prevents binding of DGCR8 to suppress KRT4 pre-mRNA splicing in oral squamous cell carcinoma
Source: PeerJ. 2023 Feb 16;11:e14824. doi: 10.7717/peerj.14824 (PMC9939020; doi:10.7717/peerj.14824)
Supplement: Supplemental Information 1 [file peerj-11-14824-s001.zip]

Archive with 24 entries (17 files):
- Raw data/
- Raw data/Figure 1/
- Raw data/Figure 1/Fig 1B HN6 cell.jpg
- Raw data/Figure 1/Fig 1B NOK cell.jpg
- Raw data/Figure 1/Fig 1C.xlsx
- Raw data/Figure 2/
- Raw data/Figure 2/Fig 2B.xlsx
- Raw data/Figure 2/Fig 2C.xlsx
- Raw data/Figure 3/
- Raw data/Figure 3/Fig 3A.xlsx
- Raw data/Figure 3/Fig 3B E3(4).xlsx
- Raw data/Figure 3/Fig 3B E5(6).xlsx
- Raw data/Figure 3/Fig 3C.xlsx
- Raw data/Figure 3/Fig 3D.xlsx
- Raw data/Figure 4/
- Raw data/Figure 4/Fig 4B.xlsx
- Raw data/Figure 4/Fig 4C.xlsx
- Raw data/Figure 4/Fig 4D.xlsx
- Raw data/Figure 5/
- Raw data/Figure 5/Fig 5A.xlsx
- Raw data/Figure 5/Fig 5B.xlsx
- Raw data/Figure S1/
- Raw data/Figure S1/Fig S1A.xlsx
- Raw data/Figure S1/Fig S1B.xlsx
