# Supplementary material for: Splice site m6A methylation prevents binding of DGCR8 to suppress KRT4 pre-mRNA splicing in oral squamous cell carcinoma
Source: PeerJ. 2023 Feb 16;11:e14824. doi: 10.7717/peerj.14824 (PMC9939020; doi:10.7717/peerj.14824)
Supplement: Supplemental Information 1 [file peerj-11-14824-s001.zip › Raw data/Figure 1/Fig 1C.xlsx]

## Sheet: data
	Gene		Ct		Reference Gene			ΔCt			ΔΔCt			2^-ΔΔCt			Mean	SD	Mean Nomalize	SD Nomalize
Sample/ Treatment	Gene name	Cт 1	Cт 2	Cт 3	Ct 1	Ct 2	Ct 3	ΔCt 1	ΔCt 2	ΔCt 3	ΔΔCt 1	ΔΔCt 2	ΔΔCt 3	2^-ΔΔCt 1	2^-ΔΔCt 2	2^-ΔΔCt 3	2^-ΔΔCt	2^-ΔΔCt	2^-ΔΔCt	2^-ΔΔCt
NOK	KRT4-E2/E3	28.39	28.58	28.9	21.9	20.46	20.01	6.49	8.12	8.89	0	1.63	2.4	1	0.323088	0.189465	0.504184	0.434556	1	0.861899
HN6		29.73	29.79	29.86	16.14	16.94	16.99	13.59	12.85	12.87	7.1	6.36	6.38	0.00728932	0.0121744	0.0120068	0.0104902	0.00277331	0.0208063	0.00550059
NOK	KRT4-E3/E4	27.01	26.31	25.18	21.9	20.46	20.01	5.11	5.85	5.17	0	0.74	0.06	1	0.598739	0.959264	0.852668	0.22085	1	0.25901
HN6		26.61	26.8	26.05	16.14	16.94	16.99	10.47	9.86	9.06	5.36	4.75	3.95	0.0243489	0.0371627	0.0647041	0.0420719	0.0206206	0.0493415	0.0241836
NOK	KRT4-E5/E6	26.68	26.09	27	21.9	20.46	20.01	4.78	5.63	6.99	0	0.85	2.21	1	0.554785	0.216134	0.590306	0.393138	1	0.66599
HN6		26.38	26.41	27.03	16.14	16.94	16.99	10.24	9.47	10.04	5.46	4.69	5.26	0.0227183	0.0387409	0.0260965	0.0291852	0.00844605	0.0494408	0.0143079
NOK	GAPDH	21.9	20.46	20.01
HN6		16.14	16.94	16.99
