# Supplementary material for: Splice site m6A methylation prevents binding of DGCR8 to suppress KRT4 pre-mRNA splicing in oral squamous cell carcinoma
Source: PeerJ. 2023 Feb 16;11:e14824. doi: 10.7717/peerj.14824 (PMC9939020; doi:10.7717/peerj.14824)
Supplement: Supplemental Information 1 [file peerj-11-14824-s001.zip › Raw data/Figure 2/Fig 2B.xlsx]

## Sheet: KRT4-E3(4)
				Sample Site Occupancy Results					Sample Site Occupancy Results					Sample Site Occupancy Results				Sample Site Occupancy Results
			Ct 1	∆ Ct		∆∆ Ct	Assay Site IP	Ct 2	∆ Ct		∆∆ Ct	Assay Site IP	Ct 3	∆ Ct		∆∆ Ct	Assay Site IP
Target gene	Sample	Sample		Input normalized	% Input	IgG adjusted	Fold Enrichment		Input normalized	% Input	IgG adjusted	Fold Enrichment		Input normalized	% Input	IgG adjusted	Fold Enrichment	% Input		Fold Enrichment
	Group	Fraction		IP value (∆Ct)	Sites IP'ed	IP Ct value (∆∆Ct)	above bkgrnd (NIS)		IP value (∆Ct)	Sites IP'ed	IP Ct value (∆∆Ct)	above bkgrnd (NIS)		IP value (∆Ct)	Sites IP'ed	IP Ct value (∆∆Ct)	above bkgrnd (NIS)	Mean	SD	Mean	SD
				(Ct[IP]-Ct[InputxDF])	((2-∆Ct)x100%)	(∆Ct[IP]-∆Ct[NIS])	(2-∆∆Ct)		(Ct[IP]-Ct[InputxDF])	((2-∆Ct)x100%)	(∆Ct[IP]-∆Ct[NIS])	(2-∆∆Ct)		(Ct[IP]-Ct[InputxDF])	((2-∆Ct)x100%)	(∆Ct[IP]-∆Ct[NIS])	(2-∆∆Ct)
anti-m6A target KRT4 pre-mRNA-E3(4)	NOK	Input	22.03		1			21.55		1			21.6		1
		IP	23.59	4.88	0.0339605	-9.82	903.888	23.35	5.12	0.0287559	-10.92	1937.53	23.43	5.15	0.0281641	-10.2	1176.27	3.02935	0.244466	1339.23	398.866
		IgG	33.41	14.7	3.75715e-05			34.27	16.04	1.48415e-05			33.63	15.35	2.39436e-05			0.00254522	0.000807954
anti-m6A target GAPDH		Input	17.9		1			17.86		1			17.99		1
		IP	31.79	17.21	6.5959e-06	1.61	0.327598	33.8	19.26	1.5928e-06	4.55	0.0426888	33.63	18.96	1.96097e-06	5.97	0.0159533	0.000338322	0.000214178	0.128747	0.132568
		IgG	30.18	15.6	2.01341e-05			29.25	14.71	3.7312e-05			27.66	12.99	0.000122919			0.00601218	0.0041865
anti-m6A target KRT4 pre-mRNA-E3(4)	HN6	Input	21.87		1			22.07		1			21.83		1
		IP	22.81	4.26	0.052193	-12.65	6427.31	22.27	3.52	0.0871715	-13.62	12590.1	22.53	4.02	0.0616395	-13.25	9741.98	6.70013	1.34468	9586.46	2106.1
		IgG	35.46	16.91	8.1205e-06			35.89	17.14	6.92382e-06			35.78	17.27	6.32721e-06			0.000712384	6.64438e-05
anti-m6A target GAPDH		Input	18.32		1			18.38		1			18.67		1
		IP	29.74	14.74	3.65441e-05	-4.82	28.2465	29.01	13.95	6.31876e-05	-6.36	82.1393	29.01	13.66	7.72557e-05	-5.19	36.5044	0.00589958	0.00149678	48.9634	22.1172
		IgG	34.56	19.56	1.29376e-06			35.37	20.31	7.69274e-07			34.2	18.85	2.11634e-06			0.000139312	4.82142e-05
Input:IP:IgG=1:10:10
1In this worksheet the default Input fraction is 1% which is a dilution factor (DF) of 100 or 6.644 cycles (i.e. log2 of 100).
2Ideally, this value should be 1.0 if there is no difference in global transcription or IP efficiency.
Note: A 1.0 Fold Change in Site Occupancy is no change.
