# Supplementary material for: Splice site m6A methylation prevents binding of DGCR8 to suppress KRT4 pre-mRNA splicing in oral squamous cell carcinoma
Source: PeerJ. 2023 Feb 16;11:e14824. doi: 10.7717/peerj.14824 (PMC9939020; doi:10.7717/peerj.14824)
Supplement: Supplemental Information 1 [file peerj-11-14824-s001.zip › Raw data/Figure 2/Fig 2C.xlsx]

## Sheet: KRT4-E5(6)
				Sample Site Occupancy Results					Sample Site Occupancy Results					Sample Site Occupancy Results				Sample Site Occupancy Results
			Ct 1	∆ Ct		∆∆ Ct	Assay Site IP	Ct 2	∆ Ct		∆∆ Ct	Assay Site IP	Ct 3	∆ Ct		∆∆ Ct	Assay Site IP
Target gene	Sample	Sample		Input normalized	% Input	IgG adjusted	Fold Enrichment		Input normalized	% Input	IgG adjusted	Fold Enrichment		Input normalized	% Input	IgG adjusted	Fold Enrichment	% Input		Fold Enrichment
	Group	Fraction		IP value (∆Ct)	Sites IP'ed	IP Ct value (∆∆Ct)	above bkgrnd (NIS)		IP value (∆Ct)	Sites IP'ed	IP Ct value (∆∆Ct)	above bkgrnd (NIS)		IP value (∆Ct)	Sites IP'ed	IP Ct value (∆∆Ct)	above bkgrnd (NIS)	Mean	SD	Mean	SD
				(Ct[IP]-Ct[InputxDF])	((2-∆Ct)x100%)	(∆Ct[IP]-∆Ct[NIS])	(2-∆∆Ct)		(Ct[IP]-Ct[InputxDF])	((2-∆Ct)x100%)	(∆Ct[IP]-∆Ct[NIS])	(2-∆∆Ct)		(Ct[IP]-Ct[InputxDF])	((2-∆Ct)x100%)	(∆Ct[IP]-∆Ct[NIS])	(2-∆∆Ct)
anti-m6A target KRT4 pre-mRNA-E5(6)	NOK	Input	22.94		1			22.03		1			21.9		1
		IP	24.71	5.09	0.0293601	-9.95	989.119	23.82	5.11	0.0289559	-9.64	797.865	23.38	4.8	0.0358968	-11.13	2241.11	3.14043	0.299504	1342.7	598.943
		IgG	34.66	15.04	2.96831e-05			33.46	14.75	3.62917e-05			34.51	15.93	1.60174e-05			0.00273307	0.000754222
anti-m6A target GAPDH		Input	18.8		1			18.29		1			19.06		1
		IP	30.65	15.17	2.71253e-05	-4.16	17.8766	30.8	15.83	1.7167e-05	-3.31	9.91766	30.56	14.82	3.45729e-05	-4	16	0.00262884	0.000608092	14.5981	3.12028
		IgG	34.81	19.33	1.51737e-06			34.11	19.14	1.73096e-06			34.56	18.82	2.1608e-06			0.000180304	2.38508e-05
anti-m6A target KRT4 pre-mRNA-E5(6)	HN6	Input	21.92		1			21.9		1			21.82		1
		IP	22.09	3.49	0.0890031	-11.73	3396.89	21.55	2.97	0.127627	-11.58	3061.45	21.9	3.4	0.0947323	-11.5	2896.31	10.3787	1.58928	3118.22	185.783
		IgG	33.82	15.22	2.62013e-05			33.13	14.55	4.16882e-05			33.4	14.9	3.27079e-05			0.00335325	0.000543716
anti-m6A target GAPDH		Input	17.78		1			17.48		1			17.67		1
		IP	34.56	20.1	8.8981e-07	1.74	0.29937	34	19.84	1.06553e-06	1.8	0.287175	41.22	26.87	8.15312e-09	10.93	0.000512557	6.54497e-05	4.30896e-05	0.195686	0.130115
		IgG	32.82	18.36	2.97228e-06			32.2	18.04	3.71038e-06			30.29	15.94	1.59068e-05			0.000752981	0.000558464
Input:IP:IgG=1:10:10
1In this worksheet the default Input fraction is 1% which is a dilution factor (DF) of 100 or 6.644 cycles (i.e. log2 of 100).
2Ideally, this value should be 1.0 if there is no difference in global transcription or IP efficiency.
Note: A 1.0 Fold Change in Site Occupancy is no change.
