# Supplementary material for: Splice site m6A methylation prevents binding of DGCR8 to suppress KRT4 pre-mRNA splicing in oral squamous cell carcinoma
Source: PeerJ. 2023 Feb 16;11:e14824. doi: 10.7717/peerj.14824 (PMC9939020; doi:10.7717/peerj.14824)
Supplement: Supplemental Information 1 [file peerj-11-14824-s001.zip › Raw data/Figure 3/Fig 3A.xlsx]

## Sheet: data
				Sample Site Occupancy Results					Sample Site Occupancy Results					Sample Site Occupancy Results				Sample Site Occupancy Results
			Ct 1	∆ Ct		∆∆ Ct	Assay Site IP	Ct 2	∆ Ct		∆∆ Ct	Assay Site IP	Ct 3	∆ Ct		∆∆ Ct	Assay Site IP
RBPs	Target RNA	Sample		Input normalized	% Input	IgG adjusted	Fold Enrichment		Input normalized	% Input	IgG adjusted	Fold Enrichment		Input normalized	% Input	IgG adjusted	Fold Enrichment	% Input		Fold Enrichment
				IP value (∆Ct)	Sites IP'ed	IP Ct value (∆∆Ct)	above bkgrnd (NIS)		IP value (∆Ct)	Sites IP'ed	IP Ct value (∆∆Ct)	above bkgrnd (NIS)		IP value (∆Ct)	Sites IP'ed	IP Ct value (∆∆Ct)	above bkgrnd (NIS)	Mean	SD	Mean	SD
				(Ct[IP]-Ct[InputxDF])	((2-∆Ct)x100%)	(∆Ct[IP]-∆Ct[NIS])	(2-∆∆Ct)		(Ct[IP]-Ct[InputxDF])	((2-∆Ct)x100%)	(∆Ct[IP]-∆Ct[NIS])	(2-∆∆Ct)		(Ct[IP]-Ct[InputxDF])	((2-∆Ct)x100%)	(∆Ct[IP]-∆Ct[NIS])	(2-∆∆Ct)
anti-METTL3+anti-METTL14	KRT4 pre-mRNA-E3(4)	Input	22.73		1			22.31		1			22.93		1
		IP	24.7	5.29	0.0255594	-7.62	196.72	23.69	4.7	0.0384733	-7.34	162.017	24.84	5.23	0.0266448	-7.12	139.102	3.02258	0.00549828	165.946	20.5158
		IgG	32.32	12.91	0.000129928			31.03	12.04	0.000237465			31.96	12.35	0.000191549			0.0186314	3.75905e-05
	GAPDH	Input	19.81		1			18.68		1			19.71		1
		IP	32.81	16.32	1.22234e-05	1	0.5	32.71	17.35	5.9859e-06	-0.47	1.38511	32.94	16.55	1.04221e-05	0.01	0.993092	0.000954377	2.37191e-06	0.959401	0.306267
		IgG	31.81	15.32	2.44467e-05			33.18	17.82	4.32161e-06			32.93	16.54	1.04946e-05			0.00130876	7.57273e-06
anti-METTL3+anti-METTL14	KRT4 pre-mRNA-E5(6)	Input	23.32		1			23.88		1			23.08		1
		IP	24.89	4.89	0.0337259	-7.54	186.108	24.36	3.8	0.0717936	-9	512	23.98	4.22	0.0536603	-8.28	310.834	5.306	0.0128894	336.314	117.124
		IgG	32.43	12.43	0.000181216			33.36	12.8	0.000140222			32.26	12.5	0.000172633			0.0164691	1.63124e-05
	GAPDH	Input	20.64		1			19.94		1			19.93		1
		IP	33.73	16.41	1.14841e-05	0	1	32.9	16.28	1.2567e-05	1.17	0.444421	33.81	17.2	6.64177e-06	1.22	0.429283	0.0010231	2.39279e-06	0.624568	0.250288
		IgG	33.73	16.41	1.14841e-05			31.73	15.11	2.82772e-05			32.59	15.98	1.54718e-05			0.0018411	6.57745e-06
Input:IP:IgG=1:10:10
1In this worksheet the default Input fraction is 1% which is a dilution factor (DF) of 100 or 6.644 cycles (i.e. log2 of 100).
2Ideally, this value should be 1.0 if there is no difference in global transcription or IP efficiency.
Note: A 1.0 Fold Change in Site Occupancy is no change.
