# Supplementary material for: Splice site m6A methylation prevents binding of DGCR8 to suppress KRT4 pre-mRNA splicing in oral squamous cell carcinoma
Source: PeerJ. 2023 Feb 16;11:e14824. doi: 10.7717/peerj.14824 (PMC9939020; doi:10.7717/peerj.14824)
Supplement: Supplemental Information 1 [file peerj-11-14824-s001.zip › Raw data/Figure 3/Fig 3B E3(4).xlsx]

## Sheet: KRT4-E3
				Sample Site Occupancy Results					Sample Site Occupancy Results					Sample Site Occupancy Results				Sample Site Occupancy Results
			Ct 1	∆ Ct		∆∆ Ct	Assay Site IP	Ct 2	∆ Ct		∆∆ Ct	Assay Site IP	Ct 3	∆ Ct		∆∆ Ct	Assay Site IP
Target gene	Sample	Sample		Input normalized	% Input	IgG adjusted	Fold Enrichment		Input normalized	% Input	IgG adjusted	Fold Enrichment		Input normalized	% Input	IgG adjusted	Fold Enrichment	% Input		Fold Enrichment
	Group	Fraction		IP value (∆Ct)	Sites IP'ed	IP Ct value (∆∆Ct)	above bkgrnd (NIS)		IP value (∆Ct)	Sites IP'ed	IP Ct value (∆∆Ct)	above bkgrnd (NIS)		IP value (∆Ct)	Sites IP'ed	IP Ct value (∆∆Ct)	above bkgrnd (NIS)	Mean	SD	Mean	SD
				(Ct[IP]-Ct[InputxDF])	((2-∆Ct)x100%)	(∆Ct[IP]-∆Ct[NIS])	(2-∆∆Ct)		(Ct[IP]-Ct[InputxDF])	((2-∆Ct)x100%)	(∆Ct[IP]-∆Ct[NIS])	(2-∆∆Ct)		(Ct[IP]-Ct[InputxDF])	((2-∆Ct)x100%)	(∆Ct[IP]-∆Ct[NIS])	(2-∆∆Ct)
anti-m6A target KRT4 pre-mRNA-E3(4)	Control	Input	27.48		1			27.96		1			27.87		1
		IP	28.05	3.89	0.0674518	-6.97	125.366	28	3.36	0.0973956	-7.17	144.007	28.09	3.54	0.0859714	-6.18	72.5046	8.36062	1.07696	113.959	27.6365
		IgG	35.02	10.86	0.00053804			35.17	10.53	0.000676323			34.27	9.72	0.00118574			0.0800033	0.0257136
anti-m6A target GAPDH		Input	22.23		1			22.51		1			22.48		1
		IP	36.94	18.03	3.73619e-06	-0.16	1.11729	35.51	16.32	1.22234e-05	-2.01	4.02782	35.55	16.39	1.16444e-05	-0.67	1.59107	0.000920133	0.000364342	2.24539	1.18829
		IgG	37.1	18.19	3.34399e-06			37.52	18.33	3.03473e-06			36.22	17.06	7.3186e-06			0.000456577	0.000183522
anti-m6A target KRT4 pre-mRNA-E3(4)	siRNA NC	Input	27.54		1			27.66		1			27.28		1
		IP	28.3	4.08	0.0591286	-5.93	60.9688	28.03	3.69	0.0774817	-6.86	116.162	28.09	4.13	0.0571145	-6.94	122.786	6.45749	0.860453	99.9724	26.0024
		IgG	34.23	10.01	0.000969817			34.89	10.55	0.000667012			35.03	11.07	0.000465155			0.0700661	0.0179437
anti-m6A target GAPDH		Input	21.66		1			21.78		1			21.42		1
		IP	34.86	16.52	1.0641e-05	0.4	0.757858	35.77	17.31	6.15419e-06	1.22	0.429283	32.71	14.61	3.999e-05	-1.51	2.8481	0.00189284	0.00140411	1.34508	1.00201
		IgG	34.46	16.12	1.40409e-05			34.55	16.09	1.4336e-05			34.22	16.12	1.40409e-05			0.00141393	1.31125e-05
anti-m6A target KRT4 pre-mRNA-E3(4)	siMETTL3+siMETTL14	Input	27.47		1			27.66		1			27.9		1
		IP	29.97	5.82	0.0177013	-4.03	16.3362	29.73	5.39	0.0238478	-5.48	44.6318	29.93	5.35	0.0245183	-5.31	39.6706	2.20225	0.288076	33.5462	11.4733
		IgG	34	9.85	0.00108356			35.21	10.87	0.000534323			35.24	10.66	0.000618045			0.0745311	0.0225502
anti-m6A target GAPDH		Input	21.81		1			21.73		1			21.67		1
		IP	34.09	15.6	2.01341e-05	-0.93	1.90528	34.71	16.3	1.2394e-05	-0.62	1.53688	33.54	15.19	2.67519e-05	-1.53	2.88786	0.001976	0.000491067	2.11	0.51857
		IgG	35.02	16.53	1.05675e-05			35.33	16.92	8.06441e-06			35.07	16.72	9.26357e-06			0.000929851	8.46025e-05
Input:IP:IgG=1:10:10
1In this worksheet the default Input fraction is 1% which is a dilution factor (DF) of 100 or 6.644 cycles (i.e. log2 of 100).
2Ideally, this value should be 1.0 if there is no difference in global transcription or IP efficiency.
Note: A 1.0 Fold Change in Site Occupancy is no change.
