# Supplementary material for: Splice site m6A methylation prevents binding of DGCR8 to suppress KRT4 pre-mRNA splicing in oral squamous cell carcinoma
Source: PeerJ. 2023 Feb 16;11:e14824. doi: 10.7717/peerj.14824 (PMC9939020; doi:10.7717/peerj.14824)
Supplement: Supplemental Information 1 [file peerj-11-14824-s001.zip › Raw data/Figure 3/Fig 3B E5(6).xlsx]

## Sheet: KRT4-E5
				Sample Site Occupancy Results					Sample Site Occupancy Results					Sample Site Occupancy Results				Sample Site Occupancy Results
			Ct 1	∆ Ct		∆∆ Ct	Assay Site IP	Ct 2	∆ Ct		∆∆ Ct	Assay Site IP	Ct 3	∆ Ct		∆∆ Ct	Assay Site IP
Target gene	Sample	Sample		Input normalized	% Input	IgG adjusted	Fold Enrichment		Input normalized	% Input	IgG adjusted	Fold Enrichment		Input normalized	% Input	IgG adjusted	Fold Enrichment	% Input		Fold Enrichment
	Group	Fraction		IP value (∆Ct)	Sites IP'ed	IP Ct value (∆∆Ct)	above bkgrnd (NIS)		IP value (∆Ct)	Sites IP'ed	IP Ct value (∆∆Ct)	above bkgrnd (NIS)		IP value (∆Ct)	Sites IP'ed	IP Ct value (∆∆Ct)	above bkgrnd (NIS)	Mean	SD	Mean	SD
				(Ct[IP]-Ct[InputxDF])	((2-∆Ct)x100%)	(∆Ct[IP]-∆Ct[NIS])	(2-∆∆Ct)		(Ct[IP]-Ct[InputxDF])	((2-∆Ct)x100%)	(∆Ct[IP]-∆Ct[NIS])	(2-∆∆Ct)		(Ct[IP]-Ct[InputxDF])	((2-∆Ct)x100%)	(∆Ct[IP]-∆Ct[NIS])	(2-∆∆Ct)
anti-m6A target KRT4 pre-mRNA-E5(6)	Control	Input	24.11		1			24.31		1			23.97		1
		IP	24.16	3.37	0.0967228	-10.55	1499.22	24.23	3.24	0.105843	-10.15	1136.2	24.48	3.83	0.0703162	-8.94	491.143	9.09607	1.3763	1042.19	367.364
		IgG	34.71	13.92	6.45153e-05			34.38	13.39	9.31555e-05			33.42	12.77	0.000143168			0.010028	0.00285924
anti-m6A target GAPDH		Input	21.04		1			21.06		1			20.77		1
		IP	36.98	19.26	1.5928e-06	2.4	0.189465	36.38	18.64	2.44794e-06	2.02	0.246558	35.35	17.9	4.08849e-06	1.66	0.316439	0.000270975	9.19164e-05	0.250821	0.0437457
		IgG	34.58	16.86	8.40687e-06			34.36	16.62	9.92845e-06			33.69	16.24	1.29203e-05			0.00104185	0.000166784
anti-m6A target KRT4 pre-mRNA-E5(6)	siRNA NC	Input	23.82		1			23.66		1			23.7		1
		IP	23.83	3.33	0.0994421	-9.73	849.223	24.16	3.82	0.0708052	-9.29	625.992	23.68	3.3	0.101532	-8.44	347.291	9.0593	1.31918	607.502	173.474
		IgG	33.56	13.06	0.000117098			33.45	13.11	0.000113109			32.12	11.74	0.000292353			0.0174187	0.00787777
anti-m6A target GAPDH		Input	20.29		1			19.94		1			19.57		1
		IP	29.38	12.41	0.000183746	-5.2	36.7583	29.98	13.36	9.51129e-05	-4.83	28.443	30.5	14.25	5.13242e-05	-3.5	11.3137	0.0110061	0.00491233	25.505	9.46087
		IgG	34.58	17.61	4.99875e-06			34.81	18.19	3.34399e-06			34	17.75	4.53647e-06			0.000429307	6.32722e-05
anti-m6A target KRT4 pre-mRNA-E5(6)	siMETTL3+siMETTL14	Input	23.78		1			23.47		1			23.28		1
		IP	27.87	7.41	0.00587987	-5.48	44.6318	28.32	8.17	0.00347204	-2.94	7.67411	28.58	8.62	0.00254168	-3.02	8.11168	0.396453	0.127689	20.1392	16.3284
		IgG	33.35	12.89	0.000131742			31.26	11.11	0.000452436			31.6	11.64	0.000313336			0.0299171	0.011162
anti-m6A target GAPDH		Input	18.95		1			19.79		1			19.39		1
		IP	33.6	17.97	3.89485e-06	0.97	0.510506	32.97	16.5	1.07896e-05	1.05	0.482968	33.62	17.55	5.21103e-06	1.7	0.307786	0.000663183	0.000277185	0.433753	0.0839782
		IgG	32.63	17	7.62939e-06			31.92	15.45	2.23402e-05			31.92	15.85	1.69307e-05			0.00156334	0.000533602
Input:IP:IgG=1:10:10
1In this worksheet the default Input fraction is 1% which is a dilution factor (DF) of 100 or 6.644 cycles (i.e. log2 of 100).
2Ideally, this value should be 1.0 if there is no difference in global transcription or IP efficiency.
Note: A 1.0 Fold Change in Site Occupancy is no change.
