# Supplementary material for: Splice site m6A methylation prevents binding of DGCR8 to suppress KRT4 pre-mRNA splicing in oral squamous cell carcinoma
Source: PeerJ. 2023 Feb 16;11:e14824. doi: 10.7717/peerj.14824 (PMC9939020; doi:10.7717/peerj.14824)
Supplement: Supplemental Information 1 [file peerj-11-14824-s001.zip › Raw data/Figure 3/Fig 3C.xlsx]

## Sheet: data
	Gene		Ct		Reference Gene			ΔCt			ΔΔCt			2^-ΔΔCt			Mean	SD	Mean Nomalize	SD Nomalize
Sample/ Treatment	Gene name	Cт 1	Cт 2	Cт 3	Ct 1	Ct 2	Ct 3	ΔCt 1	ΔCt 2	ΔCt 3	ΔΔCt 1	ΔΔCt 2	ΔΔCt 3	2^-ΔΔCt 1	2^-ΔΔCt 2	2^-ΔΔCt 3	2^-ΔΔCt	2^-ΔΔCt	2^-ΔΔCt	2^-ΔΔCt
Control	KRT4-E3(4)	21.3734	21.0247	21.2166	15.3407	15.3546	15.1626	6.03277	5.67003	6.05399	0	-0.362747	0.0212193	1	1.28587	0.9854	1.09042	0.16942	1	0.155371
siRNA NC		21.2404	21.3086	21.0324	15.2921	15.3353	15.3016	5.94833	5.9733	5.73078	-0.0844421	-0.0594788	-0.301992	1.06028	1.04209	1.23285	1.11174	0.105276	1.01955	0.0965463
siMETTL14+siMETTL3		23.9193	23.8056	23.8438	15.2227	15.1592	15.2106	8.69662	8.64637	8.63324	2.66385	2.61359	2.60047	0.157798	0.163392	0.164885	0.162025	0.00373581	0.148589	0.00342601
Control	KRT4-E5(6)	21.0141	20.9656	21.0825	15.3407	15.3546	15.1626	5.67341	5.61096	5.91989	0	-0.0624485	0.246483	1	1.04424	0.842949	0.962395	0.105782	1	0.109915
siRNA NC		21.0948	20.9403	21.139	15.2921	15.3353	15.3016	5.80269	5.60495	5.83744	0.129286	-0.0684605	0.164032	0.914284	1.0486	0.892527	0.951803	0.0845293	0.988994	0.0878322
siMETTL14+siMETTL3		23.5063	23.5166	23.5204	15.2227	15.1592	15.2106	8.28362	8.35744	8.30987	2.61022	2.68403	2.63646	0.163775	0.155606	0.160822	0.160067	0.00413633	0.166322	0.00429795
Control	KRT4-E(2)3	21.378	21.3905	21.3813	15.3407	15.3546	15.1626	6.03732	6.03586	6.21873	0	-0.00145912	0.181417	1	1.00101	0.881836	0.960949	0.0685159	1	0.0713002
siRNA NC		21.3362	21.3432	21.3798	15.2921	15.3353	15.3016	6.04411	6.00783	6.07819	0.00679779	-0.0294857	0.0408726	0.995299	1.02065	0.972067	0.996005	0.0242984	1.03648	0.0252858
siMETTL14+siMETTL3		24.0613	24.2676	24.2034	15.2227	15.1592	15.2106	8.83861	9.10839	8.99284	2.80129	3.07107	2.95553	0.143459	0.118991	0.128913	0.130454	0.0123064	0.135756	0.0128065
Control	GAPDH	15.3407	15.3546	15.1626
siRNA NC		15.2921	15.3353	15.3016
siMETTL14+siMETTL3		15.2227	15.1592	15.2106
