# Supplementary material for: Splice site m6A methylation prevents binding of DGCR8 to suppress KRT4 pre-mRNA splicing in oral squamous cell carcinoma
Source: PeerJ. 2023 Feb 16;11:e14824. doi: 10.7717/peerj.14824 (PMC9939020; doi:10.7717/peerj.14824)
Supplement: Supplemental Information 1 [file peerj-11-14824-s001.zip › Raw data/Figure 3/Fig 3D.xlsx]

## Sheet: data
	Gene		Ct		Reference Gene			ΔCt			ΔΔCt			2^-ΔΔCt			Mean	SD	Mean Nomalize	SD Nomalize
Sample/ Treatment	Gene name	Cт 1	Cт 2	Cт 3	Ct 1	Ct 2	Ct 3	ΔCt 1	ΔCt 2	ΔCt 3	ΔΔCt 1	ΔΔCt 2	ΔΔCt 3	2^-ΔΔCt 1	2^-ΔΔCt 2	2^-ΔΔCt 3	2^-ΔΔCt	2^-ΔΔCt	2^-ΔΔCt	2^-ΔΔCt
Control	KRT4 mRNA	23.5663	23.6401	23.7679	15.3407	15.3546	15.1626	8.22558	8.28548	8.60531	0	0.0598984	0.379723	1	0.959332	0.768585	0.909306	0.123552	1	0.135875
siRNA NC		23.5428	23.6104	23.6419	15.2921	15.3353	15.3016	8.25076	8.27512	8.34033	0.0251732	0.0495338	0.114744	0.982703	0.966248	0.923546	0.957499	0.0305334	1.053	0.0335788
siMETTL14+siMETTL3		20.6285	20.6655	20.8951	15.2227	15.1592	15.2106	5.40576	5.50631	5.68458	-2.81983	-2.71928	-2.54101	7.06079	6.58543	5.81995	6.48872	0.626045	7.13591	0.688487
Control	GAPDH	15.3407	15.3546	15.1626
siRNA NC		15.2921	15.3353	15.3016
siMETTL14+siMETTL3		15.2227	15.1592	15.2106
