# Supplementary material for: Splice site m6A methylation prevents binding of DGCR8 to suppress KRT4 pre-mRNA splicing in oral squamous cell carcinoma
Source: PeerJ. 2023 Feb 16;11:e14824. doi: 10.7717/peerj.14824 (PMC9939020; doi:10.7717/peerj.14824)
Supplement: Supplemental Information 1 [file peerj-11-14824-s001.zip › Raw data/Figure 4/Fig 4B.xlsx]

## Sheet: KRT4-E(2)3
					Sample Site Occupancy Results					Sample Site Occupancy Results					Sample Site Occupancy Results				Sample Site Occupancy Results
				Ct 1	∆ Ct		∆∆ Ct	Assay Site IP	Ct 2	∆ Ct		∆∆ Ct	Assay Site IP	Ct 3	∆ Ct		∆∆ Ct	Assay Site IP
RBPs	Group	Target RNA	Sample		Input normalized	% Input	IgG adjusted	Fold Enrichment		Input normalized	% Input	IgG adjusted	Fold Enrichment		Input normalized	% Input	IgG adjusted	Fold Enrichment	% Input		Fold Enrichment
					IP value (∆Ct)	Sites IP'ed	IP Ct value (∆∆Ct)	above bkgrnd (NIS)		IP value (∆Ct)	Sites IP'ed	IP Ct value (∆∆Ct)	above bkgrnd (NIS)		IP value (∆Ct)	Sites IP'ed	IP Ct value (∆∆Ct)	above bkgrnd (NIS)	Mean	SD	Mean	SD
					(Ct[IP]-Ct[InputxDF])	((2-∆Ct)x100%)	(∆Ct[IP]-∆Ct[NIS])	(2-∆∆Ct)		(Ct[IP]-Ct[InputxDF])	((2-∆Ct)x100%)	(∆Ct[IP]-∆Ct[NIS])	(2-∆∆Ct)		(Ct[IP]-Ct[InputxDF])	((2-∆Ct)x100%)	(∆Ct[IP]-∆Ct[NIS])	(2-∆∆Ct)
anti-DGCR8	Control	KRT4 pre-mRNA-E(2)3	Input	23.22		1			22.33		1			23		1
			IP	25.8	5.9	0.0167465	-8.02	259.574	24.61	5.6	0.0206173	-8.58	382.681	24.96	5.28	0.0257372	-8.77	436.549	2.10337	0.0031357	359.601	66.6852
			IgG	33.82	13.92	6.45153e-05			33.19	14.18	5.38759e-05			33.73	14.05	5.89561e-05			0.00591158	3.59967e-06
		GAPDH	Input	20.3		1			19.9		1			20.07		1
			IP	34.85	17.87	4.1744e-06	1.54	0.343885	34.07	17.49	5.43232e-06	1.21	0.432269	34.85	18.1	3.55924e-06	1.74	0.29937	0.000438865	6.95778e-07	0.358508	0.0491738
			IgG	33.31	16.33	1.21389e-05			32.86	16.28	1.2567e-05			33.11	16.36	1.18891e-05			0.00121983	2.45772e-07
anti-DGCR8	siMETTL14+siMETTL3	KRT4 pre-mRNA-E(2)3	Input	23.8		1			23.8		1			23.42		1
			IP	24.78	4.3	0.0507658	-8.06	266.871	24.1	3.62	0.0813339	-7.53	184.823	24.42	4.32	0.0500669	-7.53	184.823	6.07222	0.0137411	212.172	36.4659
			IgG	32.84	12.36	0.000190226			31.63	11.15	0.000440064			31.95	11.85	0.000270891			0.0300393	9.31135e-05
		GAPDH	Input	20.21		1			20.4		1			21.67		1
			IP	31.63	14.74	3.65441e-05	-1.27	2.41162	31.95	14.87	3.33952e-05	-0.39	1.31039	31.84	13.49	8.69171e-05	-1.25	2.37841	0.00522855	2.30878e-05	2.03347	0.482054
			IgG	32.9	16.01	1.51534e-05			32.34	15.26	2.54849e-05			33.09	14.74	3.65441e-05			0.00257275	7.21112e-06
Input:IP:IgG=1:10:10
1In this worksheet the default Input fraction is 1% which is a dilution factor (DF) of 100 or 6.644 cycles (i.e. log2 of 100).
2Ideally, this value should be 1.0 if there is no difference in global transcription or IP efficiency.
Note: A 1.0 Fold Change in Site Occupancy is no change.
