# Supplementary material for: Splice site m6A methylation prevents binding of DGCR8 to suppress KRT4 pre-mRNA splicing in oral squamous cell carcinoma
Source: PeerJ. 2023 Feb 16;11:e14824. doi: 10.7717/peerj.14824 (PMC9939020; doi:10.7717/peerj.14824)
Supplement: Supplemental Information 1 [file peerj-11-14824-s001.zip › Raw data/Figure 4/Fig 4C.xlsx]

## Sheet: KRT4-E3(4)
					Sample Site Occupancy Results					Sample Site Occupancy Results					Sample Site Occupancy Results				Sample Site Occupancy Results
				Ct 1	∆ Ct		∆∆ Ct	Assay Site IP	Ct 2	∆ Ct		∆∆ Ct	Assay Site IP	Ct 3	∆ Ct		∆∆ Ct	Assay Site IP
RBPs	Group	Target RNA	Sample		Input normalized	% Input	IgG adjusted	Fold Enrichment		Input normalized	% Input	IgG adjusted	Fold Enrichment		Input normalized	% Input	IgG adjusted	Fold Enrichment	% Input		Fold Enrichment
					IP value (∆Ct)	Sites IP'ed	IP Ct value (∆∆Ct)	above bkgrnd (NIS)		IP value (∆Ct)	Sites IP'ed	IP Ct value (∆∆Ct)	above bkgrnd (NIS)		IP value (∆Ct)	Sites IP'ed	IP Ct value (∆∆Ct)	above bkgrnd (NIS)	Mean	SD	Mean	SD
					(Ct[IP]-Ct[InputxDF])	((2-∆Ct)x100%)	(∆Ct[IP]-∆Ct[NIS])	(2-∆∆Ct)		(Ct[IP]-Ct[InputxDF])	((2-∆Ct)x100%)	(∆Ct[IP]-∆Ct[NIS])	(2-∆∆Ct)		(Ct[IP]-Ct[InputxDF])	((2-∆Ct)x100%)	(∆Ct[IP]-∆Ct[NIS])	(2-∆∆Ct)
anti-DGCR8	Control	KRT4 pre-mRNA-E(3)4	Input	23.99		1			24.18		1			24.32		1
			IP	25.48	4.81	0.0356489	-6.24	75.5835	25.43	4.57	0.042101	-6.37	82.7106	25.13	4.13	0.0571145	-7.23	150.123	4.49548	0.00810645	102.806	31.5448
			IgG	31.72	11.05	0.000471649			31.8	10.94	0.000509016			32.36	11.36	0.000380451			0.0453706	4.8836e-05
		GAPDH	Input	18.42		1			18.88		1			18.98		1
			IP	31.72	16.62	9.92845e-06	1.04	0.486327	31.8	16.24	1.29203e-05	0.74	0.598739	32.36	16.7	9.39289e-06	0.64	0.641713	0.00107472	1.44873e-06	0.575593	0.0595105
			IgG	30.68	15.58	2.04152e-05			31.06	15.5	2.15792e-05			31.72	16.06	1.46372e-05			0.00188772	2.82665e-06
anti-DGCR8	siMETTL14+siMETTL3	KRT4 pre-mRNA-E(3)4	Input	23.04		1			23.39		1			23.42		1
			IP	23.65	3.93	0.0656073	-8.08	270.597	23.55	3.48	0.0896222	-7.68	205.074	23.54	3.44	0.0921418	-7.94	245.572	8.24571	0.0112332	240.414	23.5601
			IgG	31.73	12.01	0.000242454			31.23	11.16	0.000437024			31.48	11.38	0.000375214			0.0351564	7.27398e-05
		GAPDH	Input	20.09		1			19.26		1			19.24		1
			IP	33.03	16.26	1.27424e-05	0.13	0.913831	31.05	15.11	2.82772e-05	-2.44	5.42642	31.52	15.6	2.01341e-05	-0.38	1.30134	0.00203846	5.26176e-06	2.5472	1.91948
			IgG	32.9	16.13	1.3944e-05			33.49	17.55	5.21103e-06			31.9	15.98	1.54718e-05			0.00115423	4.22082e-06
Input:IP:IgG=1:10:10
1In this worksheet the default Input fraction is 1% which is a dilution factor (DF) of 100 or 6.644 cycles (i.e. log2 of 100).
2Ideally, this value should be 1.0 if there is no difference in global transcription or IP efficiency.
Note: A 1.0 Fold Change in Site Occupancy is no change.
