# Supplementary material for: Splice site m6A methylation prevents binding of DGCR8 to suppress KRT4 pre-mRNA splicing in oral squamous cell carcinoma
Source: PeerJ. 2023 Feb 16;11:e14824. doi: 10.7717/peerj.14824 (PMC9939020; doi:10.7717/peerj.14824)
Supplement: Supplemental Information 1 [file peerj-11-14824-s001.zip › Raw data/Figure 4/Fig 4D.xlsx]

## Sheet: KRT4-E5(6)
					Sample Site Occupancy Results					Sample Site Occupancy Results					Sample Site Occupancy Results				Sample Site Occupancy Results
				Ct 1	∆ Ct		∆∆ Ct	Assay Site IP	Ct 2	∆ Ct		∆∆ Ct	Assay Site IP	Ct 3	∆ Ct		∆∆ Ct	Assay Site IP
RBPs	Group	Target RNA	Sample		Input normalized	% Input	IgG adjusted	Fold Enrichment		Input normalized	% Input	IgG adjusted	Fold Enrichment		Input normalized	% Input	IgG adjusted	Fold Enrichment	% Input		Fold Enrichment
					IP value (∆Ct)	Sites IP'ed	IP Ct value (∆∆Ct)	above bkgrnd (NIS)		IP value (∆Ct)	Sites IP'ed	IP Ct value (∆∆Ct)	above bkgrnd (NIS)		IP value (∆Ct)	Sites IP'ed	IP Ct value (∆∆Ct)	above bkgrnd (NIS)	Mean	SD	Mean	SD
					(Ct[IP]-Ct[InputxDF])	((2-∆Ct)x100%)	(∆Ct[IP]-∆Ct[NIS])	(2-∆∆Ct)		(Ct[IP]-Ct[InputxDF])	((2-∆Ct)x100%)	(∆Ct[IP]-∆Ct[NIS])	(2-∆∆Ct)		(Ct[IP]-Ct[InputxDF])	((2-∆Ct)x100%)	(∆Ct[IP]-∆Ct[NIS])	(2-∆∆Ct)
anti-DGCR8	Control	anti-DGCR8 target KRT4-E5(6)	Input	23.79		1			22.91		1			23.42		1
			IP	24.98	4.51	0.0438889	-6.97	125.366	24.14	4.55	0.0426888	-8.1	274.374	23.92	3.82	0.0708052	-9.57	760.076	5.2461	0.0122295	386.605	248.981
			IgG	31.95	11.48	0.000350087			32.24	12.65	0.000155586			33.49	13.39	9.31555e-05			0.0199609	0.000100318
		target GAPDH	Input	18.99		1			19.02		1			19.77		1
			IP	32.02	16.35	1.19718e-05	-0.37	1.29235	32.66	16.96	7.84389e-06	0.03	0.97942	30.77	14.32	4.88934e-05	-2.04	4.11246	0.0022903	1.73269e-05	2.12808	1.32292
			IgG	32.39	16.72	9.26357e-06			32.63	16.93	8.0087e-06			32.81	16.36	1.18891e-05			0.000972046	1.44576e-06
anti-DGCR8	siMETTL14+siMETTL3	anti-DGCR8 target KRT4-E5(6)	Input	24.78		1			24.42		1			24.1		1
			IP	23.8	2.34	0.19751	-11.12	2225.63	23.8	2.7	0.153893	-10.96	1992	23.79	3.01	0.124137	-9.97	1002.93	15.8513	0.025998	1740.19	491.506
			IgG	34.92	13.46	8.87434e-05			34.76	13.66	7.72557e-05			33.76	12.98	0.000123774			0.00965911	1.81221e-05
		target GAPDH	Input	19.86		1			19.37		1			19.42		1
			IP	32.65	16.11	1.41386e-05	0.1	0.933033	31.91	15.86	1.68137e-05	-2.55	5.85634	32.16	16.06	1.46372e-05	0.39	0.76313	0.00151965	1.07815e-06	2.5175	2.22589
			IgG	32.55	16.01	1.51534e-05			34.46	18.41	2.87103e-06			31.77	15.67	1.91805e-05			0.00124016	6.35374e-06
Input:IP:IgG=1:10:10
1In this worksheet the default Input fraction is 1% which is a dilution factor (DF) of 100 or 6.644 cycles (i.e. log2 of 100).
2Ideally, this value should be 1.0 if there is no difference in global transcription or IP efficiency.
Note: A 1.0 Fold Change in Site Occupancy is no change.
