# Supplementary material for: Splice site m6A methylation prevents binding of DGCR8 to suppress KRT4 pre-mRNA splicing in oral squamous cell carcinoma
Source: PeerJ. 2023 Feb 16;11:e14824. doi: 10.7717/peerj.14824 (PMC9939020; doi:10.7717/peerj.14824)
Supplement: Supplemental Information 1 [file peerj-11-14824-s001.zip › Raw data/Figure 5/Fig 5A.xlsx]

## Sheet: data
	Gene		Ct		Reference Gene			ΔCt			ΔΔCt			2^-ΔΔCt			Mean	SD	Mean Nomalize	SD Nomalize
Sample/ Treatment	Gene name	Cт 1	Cт 2	Cт 3	Ct 1	Ct 2	Ct 3	ΔCt 1	ΔCt 2	ΔCt 3	ΔΔCt 1	ΔΔCt 2	ΔΔCt 3	2^-ΔΔCt 1	2^-ΔΔCt 2	2^-ΔΔCt 3	2^-ΔΔCt	2^-ΔΔCt	2^-ΔΔCt	2^-ΔΔCt
Control	KRT4 pre-mRNA-E3(4)	24.3154	24.2774	24.1926	16.7444	16.8978	16.7442	7.571	7.37955	7.44835	0	-0.191458	-0.122656	1	1.14192	1.08874	1.07688	0.0716971	1	0.0665782
siRNA NC		24.4414	24.3501	24.3465	16.6702	16.7369	16.9819	7.77123	7.6132	7.36454	0.200222	0.0422001	-0.206467	0.870417	0.971173	1.15386	0.998483	0.143681	0.927196	0.133423
siDGCR8		21.272	21.1106	21.2336	16.8965	16.9294	16.685	4.37553	4.18116	4.54868	-3.19548	-3.38984	-3.02233	9.16083	10.482	8.12477	9.25587	1.18148	8.59504	1.09713
Control	KRT4 pre-mRNA-E5(6)	24.1763	24.276	24.399	16.7444	16.8978	16.7442	7.43192	7.37815	7.65477	0	-0.0537777	0.222843	1	1.03798	0.856875	0.964951	0.0955038	1	0.0989727
siRNA NC		24.3085	24.262	24.3461	16.6702	16.7369	16.9819	7.63832	7.52507	7.3642	0.206394	0.0931492	-0.067728	0.866701	0.937474	1.04806	0.950747	0.0914077	0.985279	0.0947277
siDGCR8		20.9274	20.8263	20.8333	16.8965	16.9294	16.685	4.03088	3.89691	4.14836	-3.40104	-3.53502	-3.28357	10.5637	11.5917	9.73762	10.631	0.928865	11.0171	0.962603
Control	KRT4 pre-mRNA-E(2)3	24.701	24.7339	24.7888	16.7444	16.8978	16.7442	7.95667	7.83611	8.04459	0	-0.120556	0.087925	1	1.08715	0.940875	1.00934	0.0735855	1	0.0729044
siRNA NC		24.5187	24.5949	24.435	16.6702	16.7369	16.9819	7.84848	7.85799	7.45305	-0.108191	-0.0986805	-0.503614	1.07788	1.07079	1.41776	1.18881	0.198309	1.17781	0.196473
siDGCR8		21.3293	21.3656	21.3831	16.8965	16.9294	16.685	4.43284	4.43618	4.69815	-3.52382	-3.52049	-3.25851	11.5021	11.4755	9.56997	10.8492	1.10791	10.7488	1.09766
Control	GAPDH	16.7444	16.8978	16.7442
siRNA NC		16.6702	16.7369	16.9819
siDGCR8		16.8965	16.9294	16.685
