# Supplementary material for: Splice site m6A methylation prevents binding of DGCR8 to suppress KRT4 pre-mRNA splicing in oral squamous cell carcinoma
Source: PeerJ. 2023 Feb 16;11:e14824. doi: 10.7717/peerj.14824 (PMC9939020; doi:10.7717/peerj.14824)
Supplement: Supplemental Information 1 [file peerj-11-14824-s001.zip › Raw data/Figure 5/Fig 5B.xlsx]

## Sheet: data
	Gene		Ct		Reference Gene			ΔCt			ΔΔCt			2^-ΔΔCt			Mean	SD	Mean Nomalize	SD Nomalize
Sample/ Treatment	Gene name	Cт 1	Cт 2	Cт 3	Ct 1	Ct 2	Ct 3	ΔCt 1	ΔCt 2	ΔCt 3	ΔΔCt 1	ΔΔCt 2	ΔΔCt 3	2^-ΔΔCt 1	2^-ΔΔCt 2	2^-ΔΔCt 3	2^-ΔΔCt	2^-ΔΔCt	2^-ΔΔCt	2^-ΔΔCt
cell	KRT4 mRNA	20.456	20.3992	20.631	16.7444	16.8978	16.7442	3.71161	3.50141	3.88677	0	-0.210196	0.175169	1	1.15684	0.885664	1.01417	0.136145	1	0.134243
NC siRNA		20.3608	20.5051	20.6277	16.6702	16.7369	16.9819	3.69057	3.76818	3.64576	-0.0210323	0.0565758	-0.0658493	1.01469	0.961544	1.0467	1.00764	0.0430132	0.993565	0.0424122
siDGCR8		21.5236	21.5851	21.6374	16.8965	16.9294	16.685	4.62715	4.65568	4.95246	0.915541	0.944071	1.24086	0.530145	0.519764	0.423121	0.49101	0.0590221	0.48415	0.0581975
cell	GAPDH	16.7444	16.8978	16.7442
NC siRNA		16.6702	16.7369	16.9819
siDGCR8		16.8965	16.9294	16.685
