# Supplementary material for: Splice site m6A methylation prevents binding of DGCR8 to suppress KRT4 pre-mRNA splicing in oral squamous cell carcinoma
Source: PeerJ. 2023 Feb 16;11:e14824. doi: 10.7717/peerj.14824 (PMC9939020; doi:10.7717/peerj.14824)
Supplement: Supplemental Information 1 [file peerj-11-14824-s001.zip › Raw data/Figure S1/Fig S1A.xlsx]

## Sheet: data
	Gene		Ct		Reference Gene			ΔCt			ΔΔCt			2^-ΔΔCt			Mean	SD	Mean Nomalize	SD Nomalize
Group	Gene name	Cт 1	Cт 2	Cт 3	Ct 1	Ct 2	Ct 3	ΔCt 1	ΔCt 2	ΔCt 3	ΔΔCt 1	ΔΔCt 2	ΔΔCt 3	2^-ΔΔCt 1	2^-ΔΔCt 2	2^-ΔΔCt 3	2^-ΔΔCt	2^-ΔΔCt	2^-ΔΔCt	2^-ΔΔCt
Control	METTL14	22.0205	22.0947	21.9685	13.67	13.76	13.66	8.35047	8.33466	8.30846	0	-0.0158156	-0.0420115	1	1.01102	1.02955	1.01352	0.014932	1	0.0147328
siRNA NC		21.9837	21.6468	21.8425	13.33	13.71	13.56	8.65373	7.93683	8.28253	0.303263	-0.413642	-0.0679423	0.810418	1.33204	1.04822	1.06356	0.261151	1.04937	0.257667
siMETTL14+siMETTL3		23.4673	23.5363	23.5485	13.64	13.59	13.73	9.82732	9.94629	9.81852	1.47685	1.59582	1.46805	0.359272	0.330834	0.361471	0.350525	0.0170889	0.345848	0.0168609
Control	METTL3	21.4012	21.3895	21.4439	13.67	13.76	13.66	7.73118	7.62945	7.78389	-0.619287	-0.721018	-0.566586	1.53612	1.64834	1.48101	1.55516	0.0852747	1	0.0548334
siRNA NC		21.367	21.3657	21.4107	13.33	13.71	13.56	8.03703	7.65573	7.85065	-0.313442	-0.694741	-0.499818	1.24267	1.61859	1.41403	1.4251	0.188207	0.916369	0.121021
siMETTL14+siMETTL3		23.0349	23.0616	23.1129	13.64	13.59	13.73	9.39486	9.47163	9.38287	1.04439	1.12115	1.03239	0.484851	0.459726	0.488898	0.477825	0.0158046	0.307252	0.0101627
Control	GAPDH	13.67	13.76	13.66
siRNA NC		13.33	13.71	13.56
siMETTL14+siMETTL3		13.64	13.59	13.73
