# Supplementary material for: Splice site m6A methylation prevents binding of DGCR8 to suppress KRT4 pre-mRNA splicing in oral squamous cell carcinoma
Source: PeerJ. 2023 Feb 16;11:e14824. doi: 10.7717/peerj.14824 (PMC9939020; doi:10.7717/peerj.14824)
Supplement: Supplemental Information 1 [file peerj-11-14824-s001.zip › Raw data/Figure S1/Fig S1B.xlsx]

## Sheet: data
			Ct		Reference Gene			ΔCt			ΔΔCt			2^-ΔΔCt			Mean	SD	Mean Nomalize	SD Nomalize
Group	Gene	Cт 1	Cт 2	Cт 3	Ct 1	Ct 2	Ct 3	ΔCt 1	ΔCt 2	ΔCt 3	ΔΔCt 1	ΔΔCt 2	ΔΔCt 3	2^-ΔΔCt 1	2^-ΔΔCt 2	2^-ΔΔCt 3	2^-ΔΔCt	2^-ΔΔCt	2^-ΔΔCt	2^-ΔΔCt
Control	DGCR8	22.3961	22.3285	22.3884	16.7065	16.6463	16.6839	5.68959	5.68218	5.70444	0	-0.00740433	0.0148544	1	1.00515	0.989757	0.998301	0.00783395	1	0.00784729
siRNA NC		22.4849	22.3992	22.2542	16.5074	16.6189	16.5523	5.97754	5.78025	5.70192	0.287951	0.0906601	0.0123348	0.819065	0.939093	0.991487	0.916548	0.0883941	0.918108	0.0885446
siDGCR8		24.8744	24.8109	24.9829	16.6956	16.7409	16.6724	8.17888	8.06995	8.31049	2.48929	2.38036	2.6209	0.178093	0.192061	0.162566	0.177574	0.0147542	0.177876	0.0147793
Control	GAPDH	16.7065	16.6463	16.6839
NC siRNA		16.5074	16.6189	16.5523
DGCR8 siRNA		16.6956	16.7409	16.6724
